# Supplementary material for: Integrating Self-Organizing Maps, Positive Matrix Factorization and Time-Series Decomposition for Urban Air Pollution Source Apportionment: A Comparative Study of Bulgarian Cities
Source: Molecules. 2026 May 19;31(10):1725. doi: 10.3390/molecules31101725 (PMC13209328; doi:10.3390/molecules31101725)
Supplement: Supplementary file 1 [file molecules-31-01725-s001.zip]

Archive with 1 entries (1 files):
- molecules-4230633-supplementary.pdf
